# Supplementary material for: Two opposing gene expression patterns within ATRX aberrant neuroblastoma
Source: PLoS One. 2023 Aug 4;18(8):e0289084. doi: 10.1371/journal.pone.0289084 (PMC10403137; doi:10.1371/journal.pone.0289084)
Supplement: S1 Table — RNA confirmed ‘Yes’ means absence of wildtype mRNA and for the MED models also detection of mRNA expression of the deleted allele. X-Chr: X-Chromosome. (XLSX) [file pone.0289084.s013.xlsx]

## Sheet: Sheet1
Model/clone name	Success-	Female	Number of X-Chr	Allele 1	Allele 2	Allele 3	Passage cells	RNA confirmed
	ful	/Male
SK-N-AS-/- C6	Yes	F	2	Insert A exon 4	Insert A exon 4	-	01:05:00	Yes
SK-N-AS-/- C14	Yes	F	2	Insert A exon 4	Insert A exon 4	-	01:03:00	Yes
GI-ME-N-/- C1	Yes	F	3	PuroR	del exon 4 (del 87bp and 5bp inserted)	Insert A exon 4	01:10:00	Yes
GI-ME-N-/- C3	Yes	F	3	PuroR	del exon 4 (del 516bp and 1bp inserted)	del exon 4 (del 453bp)	01:10:00	Yes
GI-ME-NΔ2-10 C2	Yes	F	3	PuroR	PuroR	del ex2-10	01:10:00	Yes
GI-ME-NΔ2-10 C3	Yes	F	3	PuroR	PuroR	del ex2-10	01:10:00	Yes
GI-ME-NΔ2-10 C7	Yes	F	3	PuroR	Del 2nt exon 4	del ex2-10	01:10:00	Yes
GI-ME-NΔ2-10 C17	Yes	F	3	PuroR	PuroR	del ex2-10	01:10:00	Yes
GI-ME-NΔ2-10 C22	Yes	F	3	PuroR	Insert 1nt exon 4	del ex2-10	01:10:00	Yes
GI-ME-NΔ2-10 C31	Yes	F	3	PuroR	del 38nt exon 4	del ex2-10	01:10:00	Yes
GI-ME-NΔ2-10 C39	Yes	F	3	PuroR	PuroR	del ex2-10	01:10:00	Yes
GI-ME-NΔ2-10 C48	Yes	F	3	PuroR	PuroR	del ex2-10	01:10:00	Yes
GI-ME-NΔ2-10 C51	Yes	F	3	PuroR	15 nt deletion (12 in intron)	del ex2-10	01:10:00	Yes
GI-ME-NΔ2-13 C13	Yes	F	3	PuroR	Del 28 nt exon 4	del ex2-13	01:10:00	Yes
GI-ME-NΔ2-13 C14	Yes	F	3	PuroR	Del 28 nt exon 4	del ex2-13	01:10:00	Yes
GI-ME-NΔ2-13 C15	Yes	F	3	PuroR	Del 28 nt exon 4	del ex2-13	01:10:00	Yes
GI-ME-NΔ2-13 C16	Yes	F	3	PuroR	Del 28 nt exon 4	del ex2-13	01:10:00	Yes
NB139Δ2-10 C36	Yes	M	1	del ex2-10	-	-	01:02:00	Yes
NB139Δ10-12 C1	Yes	M	1	del ex10-12	-	-	01:03:00	Yes
NB139Δ10-12 C4	Yes	M	1	del ex10-12	-	-	01:03:00	Yes
SY5Y-/-	No	F	2
SY5YΔ2-10	No	F	2
AMC753-/-	No	M	1
