# Supplementary material for: Two opposing gene expression patterns within ATRX aberrant neuroblastoma
Source: PLoS One. 2023 Aug 4;18(8):e0289084. doi: 10.1371/journal.pone.0289084 (PMC10403137; doi:10.1371/journal.pone.0289084)
Supplement: S2 Table — (XLSX) [file pone.0289084.s014.xlsx]

## Sheet: Sheet1
Model	Number of downregulated genes	Number of upregulated genes
SK-N-AS-/-	1982	1043
GI-ME-N-/-	4000	4262
GI-ME-NΔ2-10	3334	3568
GI-ME-NΔ2-13	2748	3458
NB139Δ2-10	3463	3205
NB139Δ10-12	947	388
PDΔATRX	96	167
iTHERΔ2-10	38	89
