# Supplementary material for: Two opposing gene expression patterns within ATRX aberrant neuroblastoma
Source: PLoS One. 2023 Aug 4;18(8):e0289084. doi: 10.1371/journal.pone.0289084 (PMC10403137; doi:10.1371/journal.pone.0289084)
Supplement: S3 Table — (XLSX) [file pone.0289084.s015.xlsx]

## Sheet: Sheet1
Cell line/Organoid	Main medium components	Supplements
AMC772T2	Dulbecco’s Modified Eagle’s Medium (DMEM) low glucose + GlutaMAX containing 1 g/L D-glucose and pyruvate (21885025, Gibco, Thermo Fisher)	20% Ham’s F-12 Nutrient Mix + GlutaMAX (31765027, Gibco, Thermo Fisher), 1% Penicillin/Streptomycin (P/S, 15140122, Gibco, Thermo Fisher), B-27 without vitamin A (50X, 12587010, Gibco, Thermo Fisher), N2 supplement (100X) (17502048, Gibco, Thermo Fisher), 0.2 µg/ml Epithelial Growth Factor (hEGF), 0.4 µg/ml Fibroblast Growth Factor basic (hFGF), 2 µg/ml human Insulin-like Growth Factor 1 (hIGF1),…
CHLA90 and clones	Iscove’s Modified Dulbecco’s Medium (IMDM) containing L-glutamine and 25 mM HEPES (12440053, Gibco, Thermo Fisher)	10% Fetal Bovine Serum (FBS) (F0804, Sigma-Aldrich), 1% P/S, Insulin Transferrin Selenium (100X) (ITS, 41400045, Gibco, Thermo Fisher), and 2 mM L-glutamine (25030024, Gibco, Thermo Fisher).
GI-ME-N/GI-ME-N clones, SK-N-AS/SK-N-AS clones, SK-N-SH, LAN-6 and SJNB-12	DMEM containing 4.5 g/L D-glucose, and L-glutamine (41965039, Gibco, Thermo Fisher)	10% FBS, 1% P/S, 2 mM L-glutamine, and 1% MEM Non-Essential Amino Acids Solution (100X) (NEAA, 11140035, Gibco, Thermo Fisher).
NB139 motherline (TIC medium)	DMEM low glucose + GlutaMAX containing 1 g/L D-glucose and pyruvate (21885025, Gibco, Thermo Fisher)	20% Ham’s F12 Nutrient Mix, 1% P/S, B-27 without vitamin A (50X), 0.2 µg/ml Epithelial Growth Factor (hEGF), and 0.4 µg/ml Fibroblast Growth Factor basic (hFGF).
NB139 clones (Organoid medium with 20% human plasma)	DMEM low glucose + GlutaMAX containing 1 g/L D-glucose and pyruvate	20% Ham’s F-12 Nutrient Mix + GlutaMAX, 1% Penicillin/Streptomycin, B-27 without vitamin, N2 supplement (100X), 0.2 µg/ml Epithelial Growth Factor (hEGF), 0.4 µg/ml Fibroblast Growth Factor basic (hFGF), 2 µg/ml human Insulin-like Growth Factor 1 (hIGF1), and 0.1 µg/ml human Platelet Derived Growth Factor (PDGF) AA and BB. Additionally, we used 20% human plasma (add 5 ml MilliQ to one bottle of h…
SKNMM	Roswell Park Memorial Institute (RPMI) 1640 medium containing L-glutamine (21875059, Gibco, Thermo Fisher)	10% FBS and 1% P/S.
