# Supplementary material for: Two opposing gene expression patterns within ATRX aberrant neuroblastoma
Source: PLoS One. 2023 Aug 4;18(8):e0289084. doi: 10.1371/journal.pone.0289084 (PMC10403137; doi:10.1371/journal.pone.0289084)
Supplement: S4 Table — The guide efficiency is shown as predicted by the CRISPOR design tool. (XLSX) [file pone.0289084.s016.xlsx]

## Sheet: Sheet1
sgRNA name	sgRNA sequence 5' à 3'	predicted guide efficiency
ATRX_KO_sgRNA_1	TCGTGACGATCCTGAAGACT	0.81
ATRX_KO_sgRNA_2	CAGGATCGTCACGATCAAAG	0.9
ATRX_del2-10_sgRNA_1A	CACTACTATCGTATTACTTG	0.88
ATRX_del2-10_sgRNA_1B	TCGCCATTCTAACCGGCGTG	0.98
ATRX_del2-13_sgRNA_1A	TCGCCATTCTAACCGGCGTG	0.98
ATRX_del2-13_sgRNA_1B	TAGTGTTTATTAGAGTACGA	0.88
ATRX_del10-12_sgRNA_1A	TGGATTAGCCTACCCTGATG	0.85
ATRX_del10-12_sgRNA_1B	CAATACTATCAACTAAGCCG	0.91
