# Supplementary material for: Two opposing gene expression patterns within ATRX aberrant neuroblastoma
Source: PLoS One. 2023 Aug 4;18(8):e0289084. doi: 10.1371/journal.pone.0289084 (PMC10403137; doi:10.1371/journal.pone.0289084)
Supplement: S5 Table — Underlined sequences are homologous to the target sequence. (XLSX) [file pone.0289084.s017.xlsx]

## Sheet: Sheet1
primer name	primer sequence (5' --> 3')
ATRX_exon4_3'_homolgy_arm_1_forward	CTTCAGGATCGTCACGATCA
ATRX_exon4_3'_homolgy_arm_1_reverse	TCTGACAACTGGAACAATACCCA
ATRX_exon4_5'_homolgy_arm_1_forward	ATAGGGAGAGCGGCCGCGTCGAAGGCTACTGATACCCAG
ATRX_exon4_5'_homolgy_arm_1_reverse	GAAGATCTGGCGGCCGCGGATTTTTCTGAAGAGCTAGTTC
ATRX_exon4_3'_homolgy_arm_2_forward	AAGAGGTTGGTTGATGTTGAA
ATRX_exon4_3'_homolgy_arm_2_reverse	TCTGACAACTGGAACAATACCCA
ATRX_exon4_5'_homolgy_arm_2_forward	ATAGGGAGAGCGGCCGCGTCGAAGGCTACTGATACCCAG
ATRX_exon4_5'_homolgy_arm_2_reverse	GAAGATCTGGCGGCCGCTGATCGTGACGATCCTGAAGA
SalI_Kozak_ATRX_cDNA_FW	CGAGGTCGACGCCACCATGGCCGCTGAGCCCATG
ATRX_cDNA _RV2	TGAACTAGTCTTCTTTGGAGAAAATCTG
XhoI_attL1_mCMV_FW	AGATCTCGAGCAAATAATGATTTTATTTTGACTGATAGTGACCTGTTCGTTGCAACAAATTGATAAGCAATGCTTTTTTATAATGCCAACTTTGTACAAAAAAGCAGGCTAAAGTGAAAGTCGAGCTC
SalI_mCMV_RV	TACCGTCGACTGATATCTGCAGAATTCCAC
BstEII_ATRX_FW	CACTGGGTCACCTCATGA
MluI_Att2L_RV	TTTACGCGTCAAATAATGATTTTATTTTGACTGATAGTGACCTGTTCGTTGCAACAAATTGATAAGCAATGCTTTCTTATAATGCCAACTTTGTACAAGAAAGCTGGGTTAAGATACATTGATGAGTTTGG
