# Supplementary material for: Two opposing gene expression patterns within ATRX aberrant neuroblastoma
Source: PLoS One. 2023 Aug 4;18(8):e0289084. doi: 10.1371/journal.pone.0289084 (PMC10403137; doi:10.1371/journal.pone.0289084)
Supplement: S6 Table — Primers with a matching sequence are coloured with a similar colour and were used for validating different aberrations. (XLSX) [file pone.0289084.s018.xlsx]

## Sheet: Sheet1
Primer name	Primer sequence (5' à 3')	DNA or RNA	Used on:	Confirms:
check_puro_insert_In2_FW	GGAGGGGTTAGTATGCAAAAGG	DNA	GI-ME-N-/-; GI-ME-NΔ2-10; GI-ME-NΔ2-13 and SK-N-AS-/-	presence PGK-eGFP-PuroR casette
check_puro_insert_PGK_RV	CTGCTAAAGCGCATGCTCCA
(WT/indel)_check_In3_FW	GGTTCTGGAAGTAACTCTGATATGA	DNA	All models	absence wildtype or presence indels in exon 4
(WT/indel)_check_In4_RV	CATACTTTGTTACAATTGAAGGTTTC
SK-N-MM_K1367*_check_In11_FW	CGAGGCATTTTAAAGGCTGA	DNA	SK-N-MM	validate K1367* mutation in SK-N-MM
SK-N-MM_K1367*_check_In12_RV	CCACCACACCCAGCTATTTC
AMC772T2/CHLA-90_cDNA_UTR_FW	TGCATTTCTATCGTAACCGGG	RNA	AMC772T2;CHLA-90	validate MED
AMC772T2/CHLA-90_cDNA_Ex14_RV	CTTCCAACTCTGCTTTCTTTGCAGAC
SK-N-MM_cDNA_Ex1_FW	ATGACCGCTGAGCCCATGAG	RNA	SK-N-MM	validate MED
SK-N-MM_cDNA_Ex14_RV	CTTCCAACTCTGCTTTCTTTGCAGAC
(WT/indel)_check_cDNA_Ex2_FW	GAAAGCAAGTTGAATACATTGGTGC	RNA	GI-ME-N-/-;SK-N-AS-/-	absence wildtype or presence indels in exon 4
(WT/indel)_check_cDNA_Ex6_RV	ATCATCTTTGTCTTCATTCAGCACTG
(WT/indel)_check_cDNA_Ex1_FW	ATGACCGCTGAGCCCATGAG	RNA	GI-ME-NΔ2-10	absence wildtype or presence indels in exon 4
(WT/indel)_check_cDNA_Ex6_RV	ATCATCTTTGTCTTCATTCAGCACTG
Ex2-10_MED_check_cDNA_Ex1_FW	ATGACCGCTGAGCCCATGAG	RNA	GI-ME-NΔ2-10; NB139Δ2-10	validate exon 2-10 MED
Ex2-10_MED_check_cDNA_Ex12_RV	GCAAAAGCCTATGTCTGTATCTTG
Ex2-13_MED_check_cDNA_Ex1_FW	ATGACCGCTGAGCCCATGAG	RNA	GI-ME-NΔ2-13	validate exon 2-13 MED
Ex2-13_MED_check_cDNA_Ex15_RV	CCAGGAGACTTGGAATCATCATTTTC
Ex10-12_MED_check_cDNA_Ex9_FW	GGTGAGGGAAGCAGCGATGAAC	RNA	NB139Δ10-12	validate exon 10-12 MED
Ex10-12_MED_check_cDNA_Ex15_RV	CCAGGAGACTTGGAATCATCATTTTC
