# Supplementary material for: Two opposing gene expression patterns within ATRX aberrant neuroblastoma
Source: PLoS One. 2023 Aug 4;18(8):e0289084. doi: 10.1371/journal.pone.0289084 (PMC10403137; doi:10.1371/journal.pone.0289084)
Supplement: S7 Table — (XLSX) [file pone.0289084.s019.xlsx]

## Sheet: Sheet1
Target	Antibody type	Western blot dilution	IF dilution	Supplier
ATRX	Rabbit pAb, IgG	1:500	1:50	Abcam (ab97508)
COX-IV	Rabbit mAb, IgG	1:2000		Abcam (ab202554)
HA-tag	Rabbit mAb, IgG	1:250		Cell Signaling (C29F4)
Histone H3.3	Rabbit pAb, IgG	1:500		Merck Millipore (09-838)
mH2A1	Rabbit pAb, IgG	1:1000		Abcam (ab37264)
α-tubulin	Mouse mAb, IgG	1:10,000		Cell Signaling (DM1A)
γH2A.X	Rabbit pAb, IgG	1:500		Abcam (ab2893)
Mouse IgG	Sheep IgG-HRP	1:5000		Amersham ECL GE Healthcare (NXA931V)
Rabbit IgG	Donkey IgG-HRP	1:5000		Amersham ECL GE Healthcare (NA9340V)
Mouse IgG	Goat IgG IRDye® 680RD	1:5000		LI-COR (926-68070)
MYCN	Mouse mAb, IgG	1:500		Santa Cruz Biotechnology (sc-53993)
GAPDH	Rabbit mAb, IgG	1:1000		Cell Signaling (2118S)
cMYC	Rabbit mAb, IgG	1:1000		Cell Signaling (5605S)
EZH2	Rabbit mAb, IgG	1:1000		Cell Signaling (5246S)
HP1α	Mouse mAB, IgG		1:500	Merck Millipore (05-689)
PML	Mouse mAb, IgG		1:50	Abcam (ab96051)
Mouse IgG	Donkey IgG Alexa fluor 647		1:50	ThermoFisher (A-31571)
Rabbit IgG	Donkey IgG Alexa fluor 647		1:50	ThermoFisher (A-A31573)
Mouse IgG	Donkey IgG Alexa fluor 488		1:50	ThermoFisher (A-21202)
