# Supplementary material for: Two opposing gene expression patterns within ATRX aberrant neuroblastoma
Source: PLoS One. 2023 Aug 4;18(8):e0289084. doi: 10.1371/journal.pone.0289084 (PMC10403137; doi:10.1371/journal.pone.0289084)
Supplement: S8 Table — (XLSX) [file pone.0289084.s020.xlsx]

## Sheet: Sheet1
Primer name	Primer sequence (5' à 3')
qPCR_rRNA_ITS2_FW1	TCCCGAGCTTCCGCGTCG
qPCR_rRNA_ITS2_RV1	GACCGGAGGGAGGGGCAC
qPCR_UBE3B_FW_1	ACCTCGAGAGCATGGTTCATC
qPCR_UBE3B_RV_1	CAGTCGACTCCGACAGAGAAA
qPCR_ATP5PO_FW_1	TCCTGAAGGAACCCAAAGTGG
qPCR_ATP5PO_RV_1	TGATCAGATTGGTAGTGAGGGG
